# Supplementary material for: The fern-feeding genus Cuprina Sinev, 1988 (Lepidoptera, Stathmopodidae), new for Taiwan, with descriptions of two new species
Source: Zookeys. 2020 Feb 24;915:117–26. doi: 10.3897/zookeys.915.46980 (PMC7052019; doi:10.3897/zookeys.915.46980)
Supplement: XML Treatment for Cuprina atayalica [file zookeys.915.46980-treatment1.xml]

<!DOCTYPE tp:taxon-treatment
  PUBLIC "-//TaxonX//DTD Taxonomic Treatment Publishing DTD v0 20100105//EN" "tax-treatment-NSO.dtd">
<tp:taxon-treatment xmlns:tp="http://www.plazi.org/taxpub"><tp:treatment-meta><kwd-group><label>Taxon classification</label><kwd><named-content xmlns:xlink="http://www.w3.org/1999/xlink" content-type="kingdom">Animalia</named-content></kwd><kwd><named-content xmlns:xlink="http://www.w3.org/1999/xlink" content-type="order">Lepidoptera</named-content></kwd><kwd><named-content xmlns:xlink="http://www.w3.org/1999/xlink" content-type="family">Oecophoridae</named-content></kwd></kwd-group><mixed-citation publication-type="journal"><person-group><name><surname>Shen</surname><given-names>Zong-Yu</given-names></name><name><surname>Hsu</surname><given-names>Yu-Feng</given-names></name></person-group><article-title>The fern-feeding genus <italic><tp:taxon-name><tp:taxon-name-part taxon-name-part-type="genus" reg="Cuprina">Cuprina</tp:taxon-name-part></tp:taxon-name></italic> Sinev, 1988 (<tp:taxon-name><tp:taxon-name-part taxon-name-part-type="order">Lepidoptera</tp:taxon-name-part></tp:taxon-name>, <tp:taxon-name><tp:taxon-name-part taxon-name-part-type="family">Stathmopodidae</tp:taxon-name-part></tp:taxon-name>), new for Taiwan, with descriptions of two new species</article-title><source>Zookeys</source><day>24</day><month>2</month><year>2020</year><volume>915</volume><fpage>117</fpage><lpage>126</lpage><pub-id pub-id-type="doi">10.3897/zookeys.915.46980</pub-id></mixed-citation></tp:treatment-meta><tp:nomenclature><tp:taxon-name><object-id xmlns:xlink="http://www.w3.org/1999/xlink" content-type="arpha" xlink:type="simple">1A8778A4-1F34-5922-AF24-376923FEE0C2</object-id>
              <tp:taxon-name-part taxon-name-part-type="genus" reg="Cuprina">Cuprina</tp:taxon-name-part>
              <tp:taxon-name-part taxon-name-part-type="species" reg="atayalica">atayalica</tp:taxon-name-part>
              <object-id xmlns:xlink="http://www.w3.org/1999/xlink" content-type="zoobank" xlink:type="simple">http://zoobank.org/C44D6494-3828-4C17-AA31-DC22F693D1F7</object-id>
            </tp:taxon-name><tp:taxon-authority>Shen &amp; Hsu</tp:taxon-authority><tp:taxon-status xmlns:xlink="http://www.w3.org/1999/xlink" xlink:type="simple">sp. nov.</tp:taxon-status><xref ref-type="fig" rid="F1">Figs 1–4</xref><xref ref-type="fig" rid="F2">, 9–10</xref><xref ref-type="fig" rid="F3">, 13</xref></tp:nomenclature><tp:treatment-sec sec-type="type material" id="SECID0EAHAC"><title>Type material.</title><p><bold><italic>Holotype</italic>.</bold> ♀, Taiwan: Taoyuan, Fuxing, Lalashan, ca. 1500 m, 13 Mar 2018, reared from <italic><tp:taxon-name><tp:taxon-name-part taxon-name-part-type="genus" reg="Microsorum">Microsorum</tp:taxon-name-part> <tp:taxon-name-part taxon-name-part-type="species" reg="brachylepis">brachylepis</tp:taxon-name-part></tp:taxon-name></italic>, emg. 22 Apr 2018, Y. F. Hsu, C. W. Huang, C. J. Chang Coll. <bold><italic>Paratypes</italic>.</bold> 1♂, Taiwan: New Taipei City, Shuangxi, Yingtzailing, ca 1000 m, 29 Dec 2017, reared from <italic><tp:taxon-name><tp:taxon-name-part taxon-name-part-type="genus" reg="Microsorum">M.</tp:taxon-name-part> <tp:taxon-name-part taxon-name-part-type="species" reg="brachylepis">brachylepis</tp:taxon-name-part></tp:taxon-name></italic>, emg. 11 Feb 2018, Z. Y. Shen, Y. Y. Lu, C. J. Chang Coll. (<named-content xmlns:xlink="http://www.w3.org/1999/xlink" content-type="dwc:institutional_code" xlink:type="simple">NTNU</named-content>). 2♂, 3♀, same data as holotype, emg. 9–17 Apr 2018, Y. F. Hsu, C. W. Huang, C. J. Chang Coll. (1♂, Gen. Prep. ZYS-0009, <named-content xmlns:xlink="http://www.w3.org/1999/xlink" content-type="dwc:institutional_code" xlink:type="simple">NTNU</named-content>). 4♀, Taiwan:Taoyuan, Fuxing, Lalashan, ca. 1500 m, 16 Mar 2019, reared from <italic><tp:taxon-name><tp:taxon-name-part taxon-name-part-type="genus" reg="Microsorum">M.</tp:taxon-name-part> <tp:taxon-name-part taxon-name-part-type="species" reg="brachylepis">brachylepis</tp:taxon-name-part></tp:taxon-name></italic>, emg. 19–22 Apr 2019. Z. Y. Shen and G. Y. Chen Coll. (1♀, Gen. Prep. ZYS-0090, <named-content xmlns:xlink="http://www.w3.org/1999/xlink" content-type="dwc:institutional_code" xlink:type="simple">NTNU</named-content>).</p></tp:treatment-sec><tp:treatment-sec sec-type="diagnosis" id="SECID0E4JAC"><title>Diagnosis.</title><p>This species can be distinguished from congeneric species by the following characters in genitalia: costa considerably thicker than in the others and basal sclerotized structure in aedeagus not developed. This species can be separated from sympatric <italic><tp:taxon-name><tp:taxon-name-part taxon-name-part-type="genus" reg="Cuprina">C.</tp:taxon-name-part> <tp:taxon-name-part taxon-name-part-type="species" reg="insolita">insolita</tp:taxon-name-part></tp:taxon-name></italic> by coloration of abdomen in ventral view: fuscous scales extending ventrad and visible in fourth and fifth abdominal segment in this species, but not extending ventrad and invisible in <italic><tp:taxon-name><tp:taxon-name-part taxon-name-part-type="genus" reg="Cuprina">C.</tp:taxon-name-part> <tp:taxon-name-part taxon-name-part-type="species" reg="insolita">insolita</tp:taxon-name-part></tp:taxon-name></italic>.</p></tp:treatment-sec><tp:treatment-sec sec-type="description" id="SECID0EZKAC"><title>Description.</title><p>Male (Figs <xref ref-type="fig" rid="F1">1</xref>, <xref ref-type="fig" rid="F1">2</xref>). Forewing length 3.25–3.94 mm (<italic>N</italic> = 3). Head: antenna black, white apically, scape ocherous orange; labial palps slender, long, strongly upcurved, ocherous orange; frons grey, sub-shiny; vertex narrow, bronzy-purple; occiput bronzy-purple, sub-shiny. Thorax: surface covered by shiny bronzy-purple scales. Legs: fore and middle legs shiny grey tinged with white, mesotibia bearing a pair of apical spurs, with outer spur less than 1/2 length of inner spur; hind legs silvery, overlaid with dark brown scaling dorsally; tibia bearing prominent, black, proximal hair tuft and a whirl of orange bristles; tarsus with each tarsomere bearing a whirl of dark brown bristles, metatibia bearing two pairs of spurs, proximal spurs with outer one approximately 1/3 length of inner one, apical spurs with outer one approximately 1/2 length of inner one. Forewing: upperside ground color shiny bronzy-purple with dark brown patch at the 1/3 of costal margin of wing, cilia fuscous; underside uniformly fuscous. Hindwing: ground color uniformly pale fuscous on both sides, cilia fuscous. Abdomen: shiny bronzy-purple dorsally; whitish grey with fuscous lateral markings visible in fourth and fifth abdominal segment from ventral view; anal tuft present.</p><fig id="F1" position="float" orientation="portrait"><object-id xmlns:xlink="http://www.w3.org/1999/xlink" content-type="doi" xlink:type="simple">10.3897/zookeys.915.46980.figures1-8</object-id><object-id xmlns:xlink="http://www.w3.org/1999/xlink" content-type="arpha" xlink:type="simple">1358EE4F-4B21-551D-94F6-E731CF83BD5B</object-id><label>Figures 1–8.</label><caption><p>Specimens of <italic><tp:taxon-name><tp:taxon-name-part taxon-name-part-type="genus" reg="Cuprina">Cuprina</tp:taxon-name-part></tp:taxon-name></italic> species. <bold>1, 2</bold><italic><tp:taxon-name><tp:taxon-name-part taxon-name-part-type="genus" reg="Cuprina">C.</tp:taxon-name-part> <tp:taxon-name-part taxon-name-part-type="species" reg="atayalica">atayalica</tp:taxon-name-part></tp:taxon-name></italic> sp. nov., paratype male, Taiwan: New Taipei City, Shuangxi, Yingtzailing <bold>3, 4</bold><italic><tp:taxon-name><tp:taxon-name-part taxon-name-part-type="genus" reg="Cuprina">C.</tp:taxon-name-part> <tp:taxon-name-part taxon-name-part-type="species" reg="atayalica">atayalica</tp:taxon-name-part></tp:taxon-name></italic> sp. nov., holotype female, Taiwan: Taoyuan, Fuxing, Lalashan <bold>5, 6</bold><italic><tp:taxon-name><tp:taxon-name-part taxon-name-part-type="genus" reg="Cuprina">C.</tp:taxon-name-part> <tp:taxon-name-part taxon-name-part-type="species" reg="insolita">insolita</tp:taxon-name-part></tp:taxon-name></italic> sp. nov., paratype male, Taiwan: New Taipei City, Xindian, Hemeishan <bold>7, 8</bold><italic><tp:taxon-name><tp:taxon-name-part taxon-name-part-type="genus" reg="Cuprina">C.</tp:taxon-name-part> <tp:taxon-name-part taxon-name-part-type="species" reg="insolita">insolita</tp:taxon-name-part></tp:taxon-name></italic> sp. nov., female holotype, Taiwan: New Taipei City, Xindian, Hemeishan. Scale bar: 5 mm.</p></caption><graphic xmlns:xlink="http://www.w3.org/1999/xlink" xlink:href="zookeys-915-117-g001.jpg" position="float" orientation="portrait" xlink:type="simple" id="oo_383174.jpg"><uri content-type="original_file" xlink:type="simple">https://binary.pensoft.net/fig/383174</uri></graphic></fig><p>Female (Figs <xref ref-type="fig" rid="F1">3</xref>, <xref ref-type="fig" rid="F1">4</xref>). Forewing length 4.03–4.23 mm (<italic>N</italic> = 5); Similar to male but lacking anal tuft in abdomen.</p><p>Male genitalia (Gen. Prep. ZYS-0009, <named-content xmlns:xlink="http://www.w3.org/1999/xlink" content-type="dwc:institutional_code" xlink:type="simple">NTNU</named-content>, Figs <xref ref-type="fig" rid="F2">9</xref>, <xref ref-type="fig" rid="F2">10</xref>). Uncus acute-triangular, down-curved apically, with apex truncate; gnathos acute-triangular, slightly longer than uncus, with acute apex; tegument well developed; valva rounded posteriorly; costa thicker than sacculus; costa obvious oblique ventrally; cucullus oval, as long as uncus, with numerous setae on inner surface; saccus approximately 1/2 length of uncus; aedeagus stout, approximately 3× as long as uncus, basal sclerotized structure not development.</p><fig id="F2" position="float" orientation="portrait"><object-id xmlns:xlink="http://www.w3.org/1999/xlink" content-type="doi" xlink:type="simple">10.3897/zookeys.915.46980.figures9-12</object-id><object-id xmlns:xlink="http://www.w3.org/1999/xlink" content-type="arpha" xlink:type="simple">AF99C132-997E-53BE-96FE-F1A5F9DCE92D</object-id><label>Figures 9–12.</label><caption><p>Genitalia of <italic><tp:taxon-name><tp:taxon-name-part taxon-name-part-type="genus" reg="Cuprina">Cuprina</tp:taxon-name-part></tp:taxon-name></italic> species <bold>9, 10</bold> male genitalia of <italic><tp:taxon-name><tp:taxon-name-part taxon-name-part-type="genus" reg="Cuprina">C.</tp:taxon-name-part> <tp:taxon-name-part taxon-name-part-type="species" reg="atayalica">atayalica</tp:taxon-name-part></tp:taxon-name></italic> sp. nov. (Gen. Prep. ZYS-0009, <named-content xmlns:xlink="http://www.w3.org/1999/xlink" content-type="dwc:institutional_code" xlink:type="simple">NTNU</named-content>) <bold>11, 12</bold> male genitalia of <italic><tp:taxon-name><tp:taxon-name-part taxon-name-part-type="genus" reg="Cuprina">C.</tp:taxon-name-part> <tp:taxon-name-part taxon-name-part-type="species" reg="insolita">insolita</tp:taxon-name-part></tp:taxon-name></italic> sp. nov. (Gen. Prep. ZYS-0026, <named-content xmlns:xlink="http://www.w3.org/1999/xlink" content-type="dwc:institutional_code" xlink:type="simple">NTNU</named-content>). Scale bar: 1 mm.</p></caption><graphic xmlns:xlink="http://www.w3.org/1999/xlink" xlink:href="zookeys-915-117-g002.jpg" position="float" orientation="portrait" xlink:type="simple" id="oo_383175.jpg"><uri content-type="original_file" xlink:type="simple">https://binary.pensoft.net/fig/383175</uri></graphic></fig><p>Female genitalia (Gen. Prep. ZYS-0090, <named-content xmlns:xlink="http://www.w3.org/1999/xlink" content-type="dwc:institutional_code" xlink:type="simple">NTNU</named-content>, Fig. <xref ref-type="fig" rid="F3">13</xref>). Apophyses anteriores nearly as long as apophyses posteriores; ostium bursae with prominent sublateral fold, with numerous small spines on inner surface; corpus bursae with large signum, bar-shaped, situated at the middle of corpus bursae, small spines present near the connection of corpus bursae and bulla; bulla assimilated with ductus seminalis; many small spines present at proximal end of ductus seminalis.</p><fig id="F3" position="float" orientation="portrait"><object-id xmlns:xlink="http://www.w3.org/1999/xlink" content-type="doi" xlink:type="simple">10.3897/zookeys.915.46980.figures13-14</object-id><object-id xmlns:xlink="http://www.w3.org/1999/xlink" content-type="arpha" xlink:type="simple">752CC1A5-CD1B-5B0E-A83E-00A68960BCB9</object-id><label>Figures 13, 14.</label><caption><p><bold>13</bold> female genitalia of <italic><tp:taxon-name><tp:taxon-name-part taxon-name-part-type="genus" reg="Cuprina">C.</tp:taxon-name-part></tp:taxon-name></italic><tp:taxon-name><tp:taxon-name-part taxon-name-part-type="genus" reg="Cuprina"/><tp:taxon-name-part taxon-name-part-type="species" reg="atayalica">atayalica</tp:taxon-name-part></tp:taxon-name> sp. nov. (Gen. Prep. ZYS-0090, <named-content xmlns:xlink="http://www.w3.org/1999/xlink" content-type="dwc:institutional_code" xlink:type="simple">NTNU</named-content>) <bold>14</bold> female genitalia of <italic><tp:taxon-name><tp:taxon-name-part taxon-name-part-type="genus" reg="Cuprina">C.</tp:taxon-name-part> <tp:taxon-name-part taxon-name-part-type="species" reg="insolita">insolita</tp:taxon-name-part></tp:taxon-name></italic> sp. nov. (Gen. Prep. ZYS-0091, <named-content xmlns:xlink="http://www.w3.org/1999/xlink" content-type="dwc:institutional_code" xlink:type="simple">NTNU</named-content>). Scale bar: 1 mm.</p></caption><graphic xmlns:xlink="http://www.w3.org/1999/xlink" xlink:href="zookeys-915-117-g003.jpg" position="float" orientation="portrait" xlink:type="simple" id="oo_383176.jpg"><uri content-type="original_file" xlink:type="simple">https://binary.pensoft.net/fig/383176</uri></graphic></fig></tp:treatment-sec><tp:treatment-sec sec-type="etymology" id="SECID0EGCAE"><title>Etymology.</title><p>The specific name is derived from the name Atayal, referring to the indigenous people who live in the region of the type locality.</p></tp:treatment-sec><tp:treatment-sec sec-type="host" id="SECID0ELCAE"><title>Host plants.</title><p><italic><tp:taxon-name><tp:taxon-name-part taxon-name-part-type="genus" reg="Microsorum">Microsorum</tp:taxon-name-part> <tp:taxon-name-part taxon-name-part-type="species" reg="brachylepis">brachylepis</tp:taxon-name-part></tp:taxon-name></italic> (Baker) T. Nakaike, 1981 (<tp:taxon-name><tp:taxon-name-part taxon-name-part-type="family">Polypodiaceae</tp:taxon-name-part></tp:taxon-name>)</p></tp:treatment-sec><tp:treatment-sec sec-type="Immatures" id="SECID0EBDAE"><title>Immatures.</title><p>Larva (Fig. <xref ref-type="fig" rid="F4">16</xref>) vermiform, slender, slightly tapering toward the caudal end; body is creamy white in color, with head capsule and prothoracic shield dark brown, glossy. Pupa (Fig. <xref ref-type="fig" rid="F4">17</xref>) oval in shape, with head obtuse, attenuate to pointed caudal end.</p></tp:treatment-sec><tp:treatment-sec sec-type="biology" id="SECID0EPDAE"><title>Biology.</title><p>Larvae were found in January and May. They construct tunnel-like shelters on the underside of the host plant leaves (Fig. <xref ref-type="fig" rid="F4">15</xref>), composed of fern spores and its own frass. The larvae (Fig. <xref ref-type="fig" rid="F4">16</xref>) live inside the shelter and feed on the spores until pupation. The pupae (Fig. <xref ref-type="fig" rid="F4">17</xref>) construct loose cocoons within larval shelters. Adult moths emerged nearly one month after pupation without diapause, suggesting that this species may be multivoltine.</p></tp:treatment-sec><tp:treatment-sec sec-type="distribution" id="SECID0EBEAE"><title>Distribution.</title><p>Known only from Taiwan.</p></tp:treatment-sec><tp:treatment-sec><!--Section generated to contain objects referenced in tp:taxon-treatment.--><fig id="F4" position="float" orientation="portrait"><object-id xmlns:xlink="http://www.w3.org/1999/xlink" content-type="doi" xlink:type="simple">10.3897/zookeys.915.46980.figures15-20</object-id><object-id xmlns:xlink="http://www.w3.org/1999/xlink" content-type="arpha" xlink:type="simple">534CAE67-1316-5DD7-BD67-B900CEDE9037</object-id><label>Figures 15–20.</label><caption><p>Immatures of <italic><tp:taxon-name><tp:taxon-name-part taxon-name-part-type="genus" reg="Cuprina">Cuprina</tp:taxon-name-part></tp:taxon-name></italic> species <bold>15</bold> larval damage by <italic><tp:taxon-name><tp:taxon-name-part taxon-name-part-type="genus" reg="Cuprina">C.</tp:taxon-name-part> <tp:taxon-name-part taxon-name-part-type="species" reg="atayalica">atayalica</tp:taxon-name-part></tp:taxon-name></italic> sp. nov. on <italic><tp:taxon-name><tp:taxon-name-part taxon-name-part-type="genus" reg="Microsorum">Microsorum</tp:taxon-name-part> <tp:taxon-name-part taxon-name-part-type="species" reg="brachylepis">brachylepis</tp:taxon-name-part></tp:taxon-name></italic><bold>16</bold> larva of <italic><tp:taxon-name><tp:taxon-name-part taxon-name-part-type="genus" reg="Cuprina">C.</tp:taxon-name-part> <tp:taxon-name-part taxon-name-part-type="species" reg="atayalica">atayalica</tp:taxon-name-part></tp:taxon-name></italic> sp. nov. <bold>17</bold> the pupa of <italic><tp:taxon-name><tp:taxon-name-part taxon-name-part-type="genus" reg="Cuprina">C.</tp:taxon-name-part> <tp:taxon-name-part taxon-name-part-type="species" reg="atayalica">atayalica</tp:taxon-name-part></tp:taxon-name></italic> sp. nov. <bold>18</bold> larval damage by <italic><tp:taxon-name><tp:taxon-name-part taxon-name-part-type="genus" reg="Cuprina">C.</tp:taxon-name-part> <tp:taxon-name-part taxon-name-part-type="species" reg="insolita">insolita</tp:taxon-name-part></tp:taxon-name></italic> sp. nov. on <italic><tp:taxon-name><tp:taxon-name-part taxon-name-part-type="genus" reg="Tectaria">Tectaria</tp:taxon-name-part> <tp:taxon-name-part taxon-name-part-type="species" reg="harlandii">harlandii</tp:taxon-name-part></tp:taxon-name></italic><bold>19</bold> larva of <italic><tp:taxon-name><tp:taxon-name-part taxon-name-part-type="genus" reg="Cuprina">C.</tp:taxon-name-part> <tp:taxon-name-part taxon-name-part-type="species" reg="insolita">insolita</tp:taxon-name-part></tp:taxon-name></italic> sp. nov. <bold>20</bold> pupa and cocoon of <italic><tp:taxon-name><tp:taxon-name-part taxon-name-part-type="genus" reg="Cuprina">C.</tp:taxon-name-part> <tp:taxon-name-part taxon-name-part-type="species" reg="insolita">insolita</tp:taxon-name-part></tp:taxon-name></italic> sp. nov. Scale bars: 1 mm.</p></caption><graphic xmlns:xlink="http://www.w3.org/1999/xlink" xlink:href="zookeys-915-117-g004.jpg" position="float" orientation="portrait" xlink:type="simple" id="oo_383177.jpg"><uri content-type="original_file" xlink:type="simple">https://binary.pensoft.net/fig/383177</uri></graphic></fig></tp:treatment-sec></tp:taxon-treatment>
