# Supplementary material for: The fern-feeding genus Cuprina Sinev, 1988 (Lepidoptera, Stathmopodidae), new for Taiwan, with descriptions of two new species
Source: Zookeys. 2020 Feb 24;915:117–26. doi: 10.3897/zookeys.915.46980 (PMC7052019; doi:10.3897/zookeys.915.46980)
Supplement: XML Treatment for Cuprina insolita [file zookeys.915.46980-treatment2.xml]

<!DOCTYPE tp:taxon-treatment
  PUBLIC "-//TaxonX//DTD Taxonomic Treatment Publishing DTD v0 20100105//EN" "tax-treatment-NSO.dtd">
<tp:taxon-treatment xmlns:tp="http://www.plazi.org/taxpub"><tp:treatment-meta><kwd-group><label>Taxon classification</label><kwd><named-content xmlns:xlink="http://www.w3.org/1999/xlink" content-type="kingdom">Animalia</named-content></kwd><kwd><named-content xmlns:xlink="http://www.w3.org/1999/xlink" content-type="order">Lepidoptera</named-content></kwd><kwd><named-content xmlns:xlink="http://www.w3.org/1999/xlink" content-type="family">Oecophoridae</named-content></kwd></kwd-group><mixed-citation publication-type="journal"><person-group><name><surname>Shen</surname><given-names>Zong-Yu</given-names></name><name><surname>Hsu</surname><given-names>Yu-Feng</given-names></name></person-group><article-title>The fern-feeding genus <italic><tp:taxon-name><tp:taxon-name-part taxon-name-part-type="genus" reg="Cuprina">Cuprina</tp:taxon-name-part></tp:taxon-name></italic> Sinev, 1988 (<tp:taxon-name><tp:taxon-name-part taxon-name-part-type="order">Lepidoptera</tp:taxon-name-part></tp:taxon-name>, <tp:taxon-name><tp:taxon-name-part taxon-name-part-type="family">Stathmopodidae</tp:taxon-name-part></tp:taxon-name>), new for Taiwan, with descriptions of two new species</article-title><source>Zookeys</source><day>24</day><month>2</month><year>2020</year><volume>915</volume><fpage>117</fpage><lpage>126</lpage><pub-id pub-id-type="doi">10.3897/zookeys.915.46980</pub-id></mixed-citation></tp:treatment-meta><tp:nomenclature><tp:taxon-name><object-id xmlns:xlink="http://www.w3.org/1999/xlink" content-type="arpha" xlink:type="simple">9D105C8E-9594-533E-8313-B750376E8C89</object-id>
              <tp:taxon-name-part taxon-name-part-type="genus" reg="Cuprina">Cuprina</tp:taxon-name-part>
              <tp:taxon-name-part taxon-name-part-type="species" reg="insolita">insolita</tp:taxon-name-part>
              <object-id xmlns:xlink="http://www.w3.org/1999/xlink" content-type="zoobank" xlink:type="simple">http://zoobank.org/86C5B8E0-B001-444E-8612-CD41FF3F0D57</object-id>
            </tp:taxon-name><tp:taxon-authority>Hsu &amp; Shen</tp:taxon-authority><tp:taxon-status xmlns:xlink="http://www.w3.org/1999/xlink" xlink:type="simple">sp. nov.</tp:taxon-status><xref ref-type="fig" rid="F1">Figs 5–8</xref><xref ref-type="fig" rid="F2">, 11–12</xref><xref ref-type="fig" rid="F3">, 14</xref></tp:nomenclature><tp:treatment-sec sec-type="type material" id="SECID0E2FAE"><title>Type material.</title><p><bold><italic>Holotype</italic>.</bold> ♀, Taiwan: New Taipei City, Xindian, Hemeishan, ca. 150 m, 29 Apr 2018, reared from <italic><tp:taxon-name><tp:taxon-name-part taxon-name-part-type="genus" reg="Tectaria">Tectaria</tp:taxon-name-part> <tp:taxon-name-part taxon-name-part-type="species" reg="harlandii">harlandii</tp:taxon-name-part></tp:taxon-name></italic>, emg. 20 May 2018, Z. Y. Shen Coll. <bold><italic>Paratypes</italic>.</bold> 1♂, 2♀, same data as holotype, emg. 17 May 2018, Z. Y. Shen Coll. (1♂, Gen. Prep. ZYS-0026, <named-content xmlns:xlink="http://www.w3.org/1999/xlink" content-type="dwc:institutional_code" xlink:type="simple">NTNU</named-content>. 1♀, Gen. Prep. ZYS-0091, <named-content xmlns:xlink="http://www.w3.org/1999/xlink" content-type="dwc:institutional_code" xlink:type="simple">NTNU</named-content>). 1♂, 1♀, Taiwan: Taina, Dongshan, Kantoushan, ca. 600 m, 18 Sep 2018, reared from <italic><tp:taxon-name><tp:taxon-name-part taxon-name-part-type="genus" reg="Tectaria">Tectaria</tp:taxon-name-part> <tp:taxon-name-part taxon-name-part-type="species" reg="subtriphylla">subtriphylla</tp:taxon-name-part></tp:taxon-name></italic>, emg. 5–6 Oct 2018, Y. F. Hsu Coll. (<named-content xmlns:xlink="http://www.w3.org/1999/xlink" content-type="dwc:institutional_code" xlink:type="simple">NTNU</named-content>).</p></tp:treatment-sec><tp:treatment-sec sec-type="diagnosis" id="SECID0EPHAE"><title>Diagnosis.</title><p>This species may be distinguished from other congeneric species by the presence of peculiar specialized clavate setae at the base of the cucullus. The ventral side of the abdomen has the same color pattern as <italic><tp:taxon-name><tp:taxon-name-part taxon-name-part-type="genus" reg="Cuprina">C.</tp:taxon-name-part> <tp:taxon-name-part taxon-name-part-type="species" reg="atayalica">atayalica</tp:taxon-name-part></tp:taxon-name></italic>, but they can be distinguished by the visibility of fuscous scales in fourth and fifth abdominal segment.</p></tp:treatment-sec><tp:treatment-sec sec-type="description" id="SECID0EAIAE"><title>Description.</title><p>Male (Figs <xref ref-type="fig" rid="F1">5</xref>, <xref ref-type="fig" rid="F1">6</xref>). Forewing length 3.07–3.47 mm (<italic>N</italic> = 2). Head: antenna black, white apically, scape ocherous orange; Labial palps slender, long, strongly upcurved, ocherous orange; proboscis covered by maxillary palps; frons grey, sub-shining; vertex narrow, bronzy-purple, sub-shining; occiput bronzy-purple, sub-shining. Thorax: surface covered with shiny bronzy-purple scales.; Legs: fore and middle legs creamy orange, with dark brown patches in mesotibia, mesotibia bearing a pair of apical spurs, with outer spur less than 1/2 length of inner spur; hind legs creamy orange with dark brown patches in metatibia, extensive dark brown scaling on tarsus; tibia bearing prominent black, proximal hair tuft and a whirl of orange bristles; tarsus with each tarsomere bearing a whirl of dark brown bristles, metatibia bearing two pairs of spurs, proximal spurs with outer one approximately 1/3 length of inner one, apical spurs with outer one approximately 1/2 length of inner one. Forewing: upperside ground color shiny bronzy-purple with dark brown patch at 1/3 of costal margin of wing, cilia fuscous; underside uniformly fuscous. Hindwing: ground color uniformly pale fuscous on both sides, cilia fuscous. Abdomen: shiny bronzy-purple dorsally; grey tinged with white, without fuscous lateral markings visible in fourth and fifth abdominal segment from ventral view; an anal tuft present.</p><p>Female (Figs <xref ref-type="fig" rid="F1">7–8</xref>). Forewing length 2.04–3.64 mm (<italic>N</italic> = 4). Similar to male but lacking anal tuft in abdomen.</p><p>Male genitalia (Gen. Prep. ZYS-0026, <named-content xmlns:xlink="http://www.w3.org/1999/xlink" content-type="dwc:institutional_code" xlink:type="simple">NTNU</named-content>, Figs <xref ref-type="fig" rid="F2">11</xref>, <xref ref-type="fig" rid="F2">12</xref>). Uncus slightly curved apically, with sharp apex, numerous setae present laterally; gnathos narrow, slightly longer than uncus, with truncate apex; tegument well developed; valva rounded posteriorly; sacculus slightly thicker than costa; cucullus oval, longer than uncus with numerous setae on inner surface, a few specialized clavate setae present on cucullus basally; saccus approximately 1/3 length of uncus; aedeagus stout, approximately 1.5× as long as uncus, basal sclerotized structure hook-shaped.</p><p>Female genitalia (Gen. Prep. ZYS-0091, <named-content xmlns:xlink="http://www.w3.org/1999/xlink" content-type="dwc:institutional_code" xlink:type="simple">NTNU</named-content>, Fig. <xref ref-type="fig" rid="F3">14</xref>). Apophyses posteriores longer than apophyses anteriores; ostium bursae with prominent sublateral fold with numerous small spines on inner surface; corpus bursae small with prominent signum, bar-shaped, situated at the middle of corpus bursae; small spines present at the basal of bulla; bulla assimilated with ductus seminalis; many small spines at proximal end of ductus seminalis.</p></tp:treatment-sec><tp:treatment-sec sec-type="etymology" id="SECID0ESJAE"><title>Etymology.</title><p>The species name is the feminine form of the Latin adjective <italic>insolitus</italic>, for uncommon or unusual, referring to the peculiar clavate setae on the inner surface of the valva not found in any other known stathmopodid moth.</p></tp:treatment-sec><tp:treatment-sec sec-type="host" id="SECID0E1JAE"><title>Host plants.</title><p><italic><tp:taxon-name><tp:taxon-name-part taxon-name-part-type="genus" reg="Tectaria">Tectaria</tp:taxon-name-part> <tp:taxon-name-part taxon-name-part-type="species" reg="subtriphylla">subtriphylla</tp:taxon-name-part></tp:taxon-name></italic> (Hook. &amp; Arn.) Copel., 1907 and <italic><tp:taxon-name><tp:taxon-name-part taxon-name-part-type="genus" reg="Tectaria">T.</tp:taxon-name-part> <tp:taxon-name-part taxon-name-part-type="species" reg="harlandii">harlandii</tp:taxon-name-part></tp:taxon-name></italic> (Hook.) C. M. Kuo, 2002 (both <tp:taxon-name><tp:taxon-name-part taxon-name-part-type="family">Tectariaceae</tp:taxon-name-part></tp:taxon-name>).</p></tp:treatment-sec><tp:treatment-sec sec-type="Immatures" id="SECID0EBLAE"><title>Immatures.</title><p>Larva (Fig. <xref ref-type="fig" rid="F4">19</xref>) vermiform, elongate, somewhat stout, abruptly tapering toward the caudal end; body is creamy white in color, with head capsule and prothoracic shield pale brown, glossy. Pupa (Fig. <xref ref-type="fig" rid="F4">20</xref>) oval in shape, with head obtuse, attenuate to pointed caudal end.</p><fig id="F4" position="float" orientation="portrait"><object-id xmlns:xlink="http://www.w3.org/1999/xlink" content-type="doi" xlink:type="simple">10.3897/zookeys.915.46980.figures15-20</object-id><object-id xmlns:xlink="http://www.w3.org/1999/xlink" content-type="arpha" xlink:type="simple">534CAE67-1316-5DD7-BD67-B900CEDE9037</object-id><label>Figures 15–20.</label><caption><p>Immatures of <italic><tp:taxon-name><tp:taxon-name-part taxon-name-part-type="genus" reg="Cuprina">Cuprina</tp:taxon-name-part></tp:taxon-name></italic> species <bold>15</bold> larval damage by <italic><tp:taxon-name><tp:taxon-name-part taxon-name-part-type="genus" reg="Cuprina">C.</tp:taxon-name-part> <tp:taxon-name-part taxon-name-part-type="species" reg="atayalica">atayalica</tp:taxon-name-part></tp:taxon-name></italic> sp. nov. on <italic><tp:taxon-name><tp:taxon-name-part taxon-name-part-type="genus" reg="Microsorum">Microsorum</tp:taxon-name-part> <tp:taxon-name-part taxon-name-part-type="species" reg="brachylepis">brachylepis</tp:taxon-name-part></tp:taxon-name></italic><bold>16</bold> larva of <italic><tp:taxon-name><tp:taxon-name-part taxon-name-part-type="genus" reg="Cuprina">C.</tp:taxon-name-part> <tp:taxon-name-part taxon-name-part-type="species" reg="atayalica">atayalica</tp:taxon-name-part></tp:taxon-name></italic> sp. nov. <bold>17</bold> the pupa of <italic><tp:taxon-name><tp:taxon-name-part taxon-name-part-type="genus" reg="Cuprina">C.</tp:taxon-name-part> <tp:taxon-name-part taxon-name-part-type="species" reg="atayalica">atayalica</tp:taxon-name-part></tp:taxon-name></italic> sp. nov. <bold>18</bold> larval damage by <italic><tp:taxon-name><tp:taxon-name-part taxon-name-part-type="genus" reg="Cuprina">C.</tp:taxon-name-part> <tp:taxon-name-part taxon-name-part-type="species" reg="insolita">insolita</tp:taxon-name-part></tp:taxon-name></italic> sp. nov. on <italic><tp:taxon-name><tp:taxon-name-part taxon-name-part-type="genus" reg="Tectaria">Tectaria</tp:taxon-name-part> <tp:taxon-name-part taxon-name-part-type="species" reg="harlandii">harlandii</tp:taxon-name-part></tp:taxon-name></italic><bold>19</bold> larva of <italic><tp:taxon-name><tp:taxon-name-part taxon-name-part-type="genus" reg="Cuprina">C.</tp:taxon-name-part> <tp:taxon-name-part taxon-name-part-type="species" reg="insolita">insolita</tp:taxon-name-part></tp:taxon-name></italic> sp. nov. <bold>20</bold> pupa and cocoon of <italic><tp:taxon-name><tp:taxon-name-part taxon-name-part-type="genus" reg="Cuprina">C.</tp:taxon-name-part> <tp:taxon-name-part taxon-name-part-type="species" reg="insolita">insolita</tp:taxon-name-part></tp:taxon-name></italic> sp. nov. Scale bars: 1 mm.</p></caption><graphic xmlns:xlink="http://www.w3.org/1999/xlink" xlink:href="zookeys-915-117-g004.jpg" position="float" orientation="portrait" xlink:type="simple" id="oo_383177.jpg"><uri content-type="original_file" xlink:type="simple">https://binary.pensoft.net/fig/383177</uri></graphic></fig></tp:treatment-sec><tp:treatment-sec sec-type="biology" id="SECID0EHPAE"><title>Biology.</title><p>Larvae were found in March and September. Larvae associated with <italic><tp:taxon-name><tp:taxon-name-part taxon-name-part-type="genus" reg="Tectaria">T.</tp:taxon-name-part> <tp:taxon-name-part taxon-name-part-type="species" reg="harlandii">harlandii</tp:taxon-name-part></tp:taxon-name></italic> construct tunnel-liked shelters (Fig. <xref ref-type="fig" rid="F4">18</xref>) and live gregariously on the underside of the sporophyll. Larvae (Fig. <xref ref-type="fig" rid="F4">19</xref>) associated with <italic><tp:taxon-name><tp:taxon-name-part taxon-name-part-type="genus" reg="Tectaria">T.</tp:taxon-name-part> <tp:taxon-name-part taxon-name-part-type="species" reg="subtriphylla">subtriphylla</tp:taxon-name-part></tp:taxon-name></italic> produce tunnel-liked shelters individually, and also live on the underside of leaves. The pupae (Fig. <xref ref-type="fig" rid="F4">20</xref>) construct loose cocoons within larval shelters. Larvae were found in spring and autumn; adult moths emerged about one month after pupation, suggesting that the species is multivoltine.</p></tp:treatment-sec><tp:treatment-sec sec-type="distribution" id="SECID0EPQAE"><title>Distribution.</title><p>Known only from Taiwan.</p></tp:treatment-sec><tp:treatment-sec><!--Section generated to contain objects referenced in tp:taxon-treatment.--><fig id="F1" position="float" orientation="portrait"><object-id xmlns:xlink="http://www.w3.org/1999/xlink" content-type="doi" xlink:type="simple">10.3897/zookeys.915.46980.figures1-8</object-id><object-id xmlns:xlink="http://www.w3.org/1999/xlink" content-type="arpha" xlink:type="simple">1358EE4F-4B21-551D-94F6-E731CF83BD5B</object-id><label>Figures 1–8.</label><caption><p>Specimens of <italic><tp:taxon-name><tp:taxon-name-part taxon-name-part-type="genus" reg="Cuprina">Cuprina</tp:taxon-name-part></tp:taxon-name></italic> species. <bold>1, 2</bold><italic><tp:taxon-name><tp:taxon-name-part taxon-name-part-type="genus" reg="Cuprina">C.</tp:taxon-name-part> <tp:taxon-name-part taxon-name-part-type="species" reg="atayalica">atayalica</tp:taxon-name-part></tp:taxon-name></italic> sp. nov., paratype male, Taiwan: New Taipei City, Shuangxi, Yingtzailing <bold>3, 4</bold><italic><tp:taxon-name><tp:taxon-name-part taxon-name-part-type="genus" reg="Cuprina">C.</tp:taxon-name-part> <tp:taxon-name-part taxon-name-part-type="species" reg="atayalica">atayalica</tp:taxon-name-part></tp:taxon-name></italic> sp. nov., holotype female, Taiwan: Taoyuan, Fuxing, Lalashan <bold>5, 6</bold><italic><tp:taxon-name><tp:taxon-name-part taxon-name-part-type="genus" reg="Cuprina">C.</tp:taxon-name-part> <tp:taxon-name-part taxon-name-part-type="species" reg="insolita">insolita</tp:taxon-name-part></tp:taxon-name></italic> sp. nov., paratype male, Taiwan: New Taipei City, Xindian, Hemeishan <bold>7, 8</bold><italic><tp:taxon-name><tp:taxon-name-part taxon-name-part-type="genus" reg="Cuprina">C.</tp:taxon-name-part> <tp:taxon-name-part taxon-name-part-type="species" reg="insolita">insolita</tp:taxon-name-part></tp:taxon-name></italic> sp. nov., female holotype, Taiwan: New Taipei City, Xindian, Hemeishan. Scale bar: 5 mm.</p></caption><graphic xmlns:xlink="http://www.w3.org/1999/xlink" xlink:href="zookeys-915-117-g001.jpg" position="float" orientation="portrait" xlink:type="simple" id="oo_383174.jpg"><uri content-type="original_file" xlink:type="simple">https://binary.pensoft.net/fig/383174</uri></graphic></fig><fig id="F2" position="float" orientation="portrait"><object-id xmlns:xlink="http://www.w3.org/1999/xlink" content-type="doi" xlink:type="simple">10.3897/zookeys.915.46980.figures9-12</object-id><object-id xmlns:xlink="http://www.w3.org/1999/xlink" content-type="arpha" xlink:type="simple">AF99C132-997E-53BE-96FE-F1A5F9DCE92D</object-id><label>Figures 9–12.</label><caption><p>Genitalia of <italic><tp:taxon-name><tp:taxon-name-part taxon-name-part-type="genus" reg="Cuprina">Cuprina</tp:taxon-name-part></tp:taxon-name></italic> species <bold>9, 10</bold> male genitalia of <italic><tp:taxon-name><tp:taxon-name-part taxon-name-part-type="genus" reg="Cuprina">C.</tp:taxon-name-part> <tp:taxon-name-part taxon-name-part-type="species" reg="atayalica">atayalica</tp:taxon-name-part></tp:taxon-name></italic> sp. nov. (Gen. Prep. ZYS-0009, <named-content xmlns:xlink="http://www.w3.org/1999/xlink" content-type="dwc:institutional_code" xlink:type="simple">NTNU</named-content>) <bold>11, 12</bold> male genitalia of <italic><tp:taxon-name><tp:taxon-name-part taxon-name-part-type="genus" reg="Cuprina">C.</tp:taxon-name-part> <tp:taxon-name-part taxon-name-part-type="species" reg="insolita">insolita</tp:taxon-name-part></tp:taxon-name></italic> sp. nov. (Gen. Prep. ZYS-0026, <named-content xmlns:xlink="http://www.w3.org/1999/xlink" content-type="dwc:institutional_code" xlink:type="simple">NTNU</named-content>). Scale bar: 1 mm.</p></caption><graphic xmlns:xlink="http://www.w3.org/1999/xlink" xlink:href="zookeys-915-117-g002.jpg" position="float" orientation="portrait" xlink:type="simple" id="oo_383175.jpg"><uri content-type="original_file" xlink:type="simple">https://binary.pensoft.net/fig/383175</uri></graphic></fig><fig id="F3" position="float" orientation="portrait"><object-id xmlns:xlink="http://www.w3.org/1999/xlink" content-type="doi" xlink:type="simple">10.3897/zookeys.915.46980.figures13-14</object-id><object-id xmlns:xlink="http://www.w3.org/1999/xlink" content-type="arpha" xlink:type="simple">752CC1A5-CD1B-5B0E-A83E-00A68960BCB9</object-id><label>Figures 13, 14.</label><caption><p><bold>13</bold> female genitalia of <italic><tp:taxon-name><tp:taxon-name-part taxon-name-part-type="genus" reg="Cuprina">C.</tp:taxon-name-part></tp:taxon-name></italic><tp:taxon-name><tp:taxon-name-part taxon-name-part-type="genus" reg="Cuprina"/><tp:taxon-name-part taxon-name-part-type="species" reg="atayalica">atayalica</tp:taxon-name-part></tp:taxon-name> sp. nov. (Gen. Prep. ZYS-0090, <named-content xmlns:xlink="http://www.w3.org/1999/xlink" content-type="dwc:institutional_code" xlink:type="simple">NTNU</named-content>) <bold>14</bold> female genitalia of <italic><tp:taxon-name><tp:taxon-name-part taxon-name-part-type="genus" reg="Cuprina">C.</tp:taxon-name-part> <tp:taxon-name-part taxon-name-part-type="species" reg="insolita">insolita</tp:taxon-name-part></tp:taxon-name></italic> sp. nov. (Gen. Prep. ZYS-0091, <named-content xmlns:xlink="http://www.w3.org/1999/xlink" content-type="dwc:institutional_code" xlink:type="simple">NTNU</named-content>). Scale bar: 1 mm.</p></caption><graphic xmlns:xlink="http://www.w3.org/1999/xlink" xlink:href="zookeys-915-117-g003.jpg" position="float" orientation="portrait" xlink:type="simple" id="oo_383176.jpg"><uri content-type="original_file" xlink:type="simple">https://binary.pensoft.net/fig/383176</uri></graphic></fig></tp:treatment-sec></tp:taxon-treatment>
